# Supplementary material for: Genetic Diversity and Transmission Characteristics of Beijing Family Strains of Mycobacterium tuberculosis in Peru
Source: PLoS One. 2012 Nov 21;7(11):e49651. doi: 10.1371/journal.pone.0049651 (PMC3504116; doi:10.1371/journal.pone.0049651)
Supplement: Table S1 — Description of M. tuberculosis Beijing family strains obtained between December 2008 and January 2010 in Lima. (XLS) [file pone.0049651.s002.xls]

## Sheet: Table S1
Table S1. Description of M. tuberculosis Beijing family strains obtained between December 2008 and January 2010 in Lima
Isolation ID	Patient information			HIV status	Year of isolation	Place of isolation	Drug resistance		SNP sequence type	Cluster size	SNP sequence type	Supply's 15 loci VNTR															Beijing type optimized 9 loci									reproducibility test	Cluster ID
	Age	Sex	Primary TB				INH	RFP				M04	M10	M16	M26	M31	M40	EA	EC	Q11b	Q26	Q4156	Mt04	Mt21	Mt30	Mt39	2074	2372	3155	3336	3232	3820	4120	Q11a	Q18
CA0001009	20	M	Yes	Negative	2008	Callao	S	S	ST10	87	ST10	2	3	3	7	5	3	2	4	6	8	3	4	4	4	3	3	3	4	7	19	14	10	8	8	done	PCT001
CA0269909	20	M	Yes	Negative	2009	Callao	S	S	ST10	87	ST10	2	3	3	7	5	3	2	4	6	8	3	4	4	4	3	3	3	4	7	19	14	10	8	8	done	PCT001
CA0315909	25	M	No	Negative	2009	Callao	S	S	ST10	87	ST10	2	3	3	7	5	3	2	4	6	8	3	4	4	4	3	3	3	4	7	19	14	10	8	8	done	PCT001
CA0489309	12	M	Yes	Negative	2009	Callao	S	S	ST10	87	ST10	2	3	3	7	5	3	2	4	6	8	3	4	4	4	3	3	3	4	7	19	14	10	8	8	done	PCT001
LI2121509	17	M	Yes	Negative	2009	South Lima	S	S	ST10	87	ST10	2	3	3	7	5	3	2	4	6	8	3	4	4	4	3	3	3	4	7	19	14	10	8	8	done	PCT001
LI2157309	22	M	Yes	Negative	2009	South Lima	S	S	ST10	87	ST10	2	3	3	7	5	3	2	4	6	8	3	4	4	4	3	3	3	4	7	19	14	10	8	8	done	PCT001
LI2168009	56	M	Yes	Negative	2009	South Lima	S	S	ST10	87	ST10	2	3	3	7	5	3	2	4	6	8	3	4	4	4	3	3	3	4	7	19	14	10	8	8	done	PCT001
CA0000110	19	F	No	Negative	2010	Callao	S	S	ST10	87	ST10	2	3	3	7	5	3	2	4	6	8	3	4	4	4	3	3	3	4	7	19	14	10	8	8		PCT001
CA0001109	26	M	Yes	Negative	2009	Callao	S	S	ST10	87	ST10	2	3	3	7	5	3	2	4	6	8	3	4	4	4	3	3	3	4	7	19	14	10	8	8		PCT001
CA0016810	21	M	No	Negative	2010	Callao	S	S	ST10	87	ST10	2	3	3	7	5	3	2	4	6	8	3	4	4	4	3	3	3	4	7	19	14	10	8	8		PCT001
CA0042709	27	F	Yes	Negative	2009	Callao	S	S	ST10	87	ST10	2	3	3	7	5	3	2	4	6	8	3	4	4	4	3	3	3	4	7	19	14	10	8	8		PCT001
CA0052709	20	M	Yes	Negative	2009	Callao	S	S	ST10	87	ST10	2	3	3	7	5	3	2	4	6	8	3	4	4	4	3	3	3	4	7	19	14	10	8	8		PCT001
CA0062410	42	M	No	Negative	2010	Callao	S	S	ST10	87	ST10	2	3	3	7	5	3	2	4	6	8	3	4	4	4	3	3	3	4	7	19	14	10	8	8		PCT001
CA0062910	20	M	Yes	Negative	2010	Callao	S	S	ST10	87	ST10	2	3	3	7	5	3	2	4	6	8	3	4	4	4	3	3	3	4	7	19	14	10	8	8		PCT001
CA0084910	33	M	Yes	Negative	2010	Callao	S	S	ST10	87	ST10	2	3	3	7	5	3	2	4	6	8	3	4	4	4	3	3	3	4	7	19	14	10	8	8		PCT001
CA0100210	49	M	No	Negative	2010	Callao	S	S	ST10	87	ST10	2	3	3	7	5	3	2	4	6	8	3	4	4	4	3	3	3	4	7	19	14	10	8	8		PCT001
CA0146810	42	M	No	Negative	2010	Callao	S	S	ST10	87	ST10	2	3	3	7	5	3	2	4	6	8	3	4	4	4	3	3	3	4	7	19	14	10	8	8		PCT001
CA0149710	23	M	Yes	Negative	2010	Callao	S	S	ST10	87	ST10	2	3	3	7	5	3	2	4	6	8	3	4	4	4	3	3	3	4	7	19	14	10	8	8		PCT001
CA0169810	23	M	Yes	Negative	2010	Callao	S	S	ST10	87	ST10	2	3	3	7	5	3	2	4	6	8	3	4	4	4	3	3	3	4	7	19	14	10	8	8		PCT001
CA0173809	15	M	Yes	Negative	2009	Callao	R	S	ST10	87	ST10	2	3	3	7	5	3	2	4	6	8	3	4	4	4	3	3	3	4	7	19	14	10	8	8		PCT001
CA0184509	24	M	No	Negative	2009	Callao	S	S	ST10	87	ST10	2	3	3	7	5	3	2	4	6	8	3	4	4	4	3	3	3	4	7	19	14	10	8	8		PCT001
CA0184810	20	M	Yes	Negative	2010	Callao	S	S	ST10	87	ST10	2	3	3	7	5	3	2	4	6	8	3	4	4	4	3	3	3	4	7	19	14	10	8	8		PCT001
CA0199709	44	M	Yes	Negative	2009	Callao	R	S	ST10	87	ST10	2	3	3	7	5	3	2	4	6	8	3	4	4	4	3	3	3	4	7	19	14	10	8	8		PCT001
CA0202910	31	M	Yes	Negative	2010	Callao	S	S	ST10	87	ST10	2	3	3	7	5	3	2	4	6	8	3	4	4	4	3	3	3	4	7	19	14	10	8	8		PCT001
CA0245209	19	F	Yes	Negative	2009	Callao	S	S	ST10	87	ST10	2	3	3	7	5	3	2	4	6	8	3	4	4	4	3	3	3	4	7	19	14	10	8	8		PCT001
CA0288309	26	F	No	Negative	2009	Callao	S	S	ST10	87	ST10	2	3	3	7	5	3	2	4	6	8	3	4	4	4	3	3	3	4	7	19	14	10	8	8		PCT001
CA0302709	ND	M	No	Negative	2009	Callao	S	S	ST10	87	ST10	2	3	3	7	5	3	2	4	6	8	3	4	4	4	3	3	3	4	7	19	14	10	8	8		PCT001
CA0303209	44	M	No	Negative	2009	Callao	S	S	ST10	87	ST10	2	3	3	7	5	3	2	4	6	8	3	4	4	4	3	3	3	4	7	19	14	10	8	8		PCT001
CA0305609	32	M	Yes	Negative	2009	Callao	S	S	ST10	87	ST10	2	3	3	7	5	3	2	4	6	8	3	4	4	4	3	3	3	4	7	19	14	10	8	8		PCT001
CA0384909	17	F	Yes	Negative	2009	Callao	S	S	ST10	87	ST10	2	3	3	7	5	3	2	4	6	8	3	4	4	4	3	3	3	4	7	19	14	10	8	8		PCT001
CA0388409	26	M	Yes	Negative	2009	Callao	S	S	ST10	87	ST10	2	3	3	7	5	3	2	4	6	8	3	4	4	4	3	3	3	4	7	19	14	10	8	8		PCT001
CA0403109	45	M	Yes	Negative	2009	Callao	R	R	ST10	87	ST10	2	3	3	7	5	3	2	4	6	8	3	4	4	4	3	3	3	4	7	19	14	10	8	8		PCT001
CA0437808	25	M	Yes	Negative	2008	Callao	S	S	ST10	87	ST10	2	3	3	7	5	3	2	4	6	8	3	4	4	4	3	3	3	4	7	19	14	10	8	8		PCT001
CA0544809	25	M	Yes	Positive	2009	Callao	S	S	ST10	87	ST10	2	3	3	7	5	3	2	4	6	8	3	4	4	4	3	3	3	4	7	19	14	10	8	8		PCT001
CA0545009	27	M	No	Negative	2009	Callao	S	S	ST10	87	ST10	2	3	3	7	5	3	2	4	6	8	3	4	4	4	3	3	3	4	7	19	14	10	8	8		PCT001
CA0630909	24	M	No	Negative	2009	Callao	S	S	ST10	87	ST10	2	3	3	7	5	3	2	4	6	8	3	4	4	4	3	3	3	4	7	19	14	10	8	8		PCT001
CA0816009	69	M	Yes	Negative	2009	Callao	S	S	ST10	87	ST10	2	3	3	7	5	3	2	4	6	8	3	4	4	4	3	3	3	4	7	19	14	10	8	8		PCT001
CA0918109	33	M	Yes	Negative	2009	Callao	S	S	ST10	87	ST10	2	3	3	7	5	3	2	4	6	8	3	4	4	4	3	3	3	4	7	19	14	10	8	8		PCT001
CA0927209	23	M	Yes	Negative	2009	Callao	S	S	ST10	87	ST10	2	3	3	7	5	3	2	4	6	8	3	4	4	4	3	3	3	4	7	19	14	10	8	8		PCT001
CA0929309	21	M	Yes	Negative	2009	Callao	S	S	ST10	87	ST10	2	3	3	7	5	3	2	4	6	8	3	4	4	4	3	3	3	4	7	19	14	10	8	8		PCT001
CA0997810	18	M	No	Negative	2009	Callao	S	S	ST10	87	ST10	2	3	3	7	5	3	2	4	6	8	3	4	4	4	3	3	3	4	7	19	14	10	8	8		PCT001
CA1058709	23	M	Yes	Negative	2009	Callao	S	S	ST10	87	ST10	2	3	3	7	5	3	2	4	6	8	3	4	4	4	3	3	3	4	7	19	14	10	8	8		PCT001
CA1069909	26	M	No	Negative	2009	Callao	S	S	ST10	87	ST10	2	3	3	7	5	3	2	4	6	8	3	4	4	4	3	3	3	4	7	19	14	10	8	8		PCT001
CA1070309	21	M	No	Negative	2009	Callao	S	S	ST10	87	ST10	2	3	3	7	5	3	2	4	6	8	3	4	4	4	3	3	3	4	7	19	14	10	8	8		PCT001
CA1070709	27	M	Yes	Negative	2009	Callao	S	S	ST10	87	ST10	2	3	3	7	5	3	2	4	6	8	3	4	4	4	3	3	3	4	7	19	14	10	8	8		PCT001
LI2003409	17	M	Yes	Negative	2009	South Lima	S	S	ST10	87	ST10	2	3	3	7	5	3	2	4	6	8	3	4	4	4	3	3	3	4	7	19	14	10	8	8		PCT001
LI2003509	30	M	Yes	Negative	2009	South Lima	S	S	ST10	87	ST10	2	3	3	7	5	3	2	4	6	8	3	4	4	4	3	3	3	4	7	19	14	10	8	8		PCT001
LI2005909	18	M	Yes	Negative	2009	South Lima	S	S	ST10	87	ST10	2	3	3	7	5	3	2	4	6	8	3	4	4	4	3	3	3	4	7	19	14	10	8	8		PCT001
LI2014509	ND	F	Yes	Negative	2009	South Lima	S	S	ST10	87	ST10	2	3	3	7	5	3	2	4	6	8	3	4	4	4	3	3	3	4	7	19	14	10	8	8		PCT001
LI2016309	29	M	Yes	Negative	2009	South Lima	S	S	ST10	87	ST10	2	3	3	7	5	3	2	4	6	8	3	4	4	4	3	3	3	4	7	19	14	10	8	8		PCT001
LI2016909	21	M	Yes	Negative	2009	South Lima	S	S	ST10	87	ST10	2	3	3	7	5	3	2	4	6	8	3	4	4	4	3	3	3	4	7	19	14	10	8	8		PCT001
LI2031009	ND	M	Yes	Negative	2009	South Lima	S	S	ST10	87	ST10	2	3	3	7	5	3	2	4	6	8	3	4	4	4	3	3	3	4	7	19	14	10	8	8		PCT001
LI2033209	ND	M	No	Negative	2009	South Lima	S	S	ST10	87	ST10	2	3	3	7	5	3	2	4	6	8	3	4	4	4	3	3	3	4	7	19	14	10	8	8		PCT001
LI2038609	22	F	No	Negative	2009	South Lima	R	R	ST10	87	ST10	2	3	3	7	5	3	2	4	6	8	3	4	4	4	3	3	3	4	7	19	14	10	8	8		PCT001
LI2047209	15	F	Yes	Negative	2009	South Lima	S	S	ST10	87	ST10	2	3	3	7	5	3	2	4	6	8	3	4	4	4	3	3	3	4	7	19	14	10	8	8		PCT001
LI2047309	35	M	Yes	Negative	2009	South Lima	S	S	ST10	87	ST10	2	3	3	7	5	3	2	4	6	8	3	4	4	4	3	3	3	4	7	19	14	10	8	8		PCT001
LI2049009	54	M	Yes	Negative	2009	South Lima	S	S	ST10	87	ST10	2	3	3	7	5	3	2	4	6	8	3	4	4	4	3	3	3	4	7	19	14	10	8	8		PCT001
LI2052009	27	F	No	Negative	2009	South Lima	R	S	ST10	87	ST10	2	3	3	7	5	3	2	4	6	8	3	4	4	4	3	3	3	4	7	19	14	10	8	8		PCT001
LI2055709	17	F	Yes	Negative	2009	South Lima	S	S	ST10	87	ST10	2	3	3	7	5	3	2	4	6	8	3	4	4	4	3	3	3	4	7	19	14	10	8	8		PCT001
LI2056309	40	M	Yes	Negative	2009	South Lima	R	S	ST10	87	ST10	2	3	3	7	5	3	2	4	6	8	3	4	4	4	3	3	3	4	7	19	14	10	8	8		PCT001
LI2059509	21	M	Yes	Negative	2009	South Lima	S	S	ST10	87	ST10	2	3	3	7	5	3	2	4	6	8	3	4	4	4	3	3	3	4	7	19	14	10	8	8		PCT001
LI2070209	22	M	Yes	Positive	2009	South Lima	S	S	ST10	87	ST10	2	3	3	7	5	3	2	4	6	8	3	4	4	4	3	3	3	4	7	19	14	10	8	8		PCT001
LI2070309	60	F	No	Negative	2009	South Lima	S	S	ST10	87	ST10	2	3	3	7	5	3	2	4	6	8	3	4	4	4	3	3	3	4	7	19	14	10	8	8		PCT001
LI2073609	22	F	Yes	Negative	2009	South Lima	S	S	ST10	87	ST10	2	3	3	7	5	3	2	4	6	8	3	4	4	4	3	3	3	4	7	19	14	10	8	8		PCT001
LI2090209	23	F	No	Negative	2009	South Lima	S	S	ST10	87	ST10	2	3	3	7	5	3	2	4	6	8	3	4	4	4	3	3	3	4	7	19	14	10	8	8		PCT001
LI2110009	21	M	Yes	Negative	2009	South Lima	R	R	ST10	87	ST10	2	3	3	7	5	3	2	4	6	8	3	4	4	4	3	3	3	4	7	19	14	10	8	8		PCT001
LI2118309	25	M	Yes	Negative	2009	South Lima	S	S	ST10	87	ST10	2	3	3	7	5	3	2	4	6	8	3	4	4	4	3	3	3	4	7	19	14	10	8	8		PCT001
LI2121409	26	M	Yes	Negative	2009	South Lima	S	S	ST10	87	ST10	2	3	3	7	5	3	2	4	6	8	3	4	4	4	3	3	3	4	7	19	14	10	8	8		PCT001
LI2136709	33	F	Yes	Negative	2009	South Lima	R	S	ST10	87	ST10	2	3	3	7	5	3	2	4	6	8	3	4	4	4	3	3	3	4	7	19	14	10	8	8		PCT001
LI2137209	39	F	No	Negative	2009	South Lima	S	S	ST10	87	ST10	2	3	3	7	5	3	2	4	6	8	3	4	4	4	3	3	3	4	7	19	14	10	8	8		PCT001
LI2140109	17	M	Yes	Negative	2009	South Lima	S	S	ST10	87	ST10	2	3	3	7	5	3	2	4	6	8	3	4	4	4	3	3	3	4	7	19	14	10	8	8		PCT001
LI2141009	35	M	Yes	Negative	2009	South Lima	S	S	ST10	87	ST10	2	3	3	7	5	3	2	4	6	8	3	4	4	4	3	3	3	4	7	19	14	10	8	8		PCT001
LI2141909	23	M	Yes	Negative	2009	South Lima	S	S	ST10	87	ST10	2	3	3	7	5	3	2	4	6	8	3	4	4	4	3	3	3	4	7	19	14	10	8	8		PCT001
LI2155009	22	F	Yes	Negative	2009	South Lima	S	S	ST10	87	ST10	2	3	3	7	5	3	2	4	6	8	3	4	4	4	3	3	3	4	7	19	14	10	8	8		PCT001
LI2162809	53	F	Yes	Negative	2009	South Lima	S	S	ST10	87	ST10	2	3	3	7	5	3	2	4	6	8	3	4	4	4	3	3	3	4	7	19	14	10	8	8		PCT001
LI2173009	17	M	Yes	Negative	2009	South Lima	R	S	ST10	87	ST10	2	3	3	7	5	3	2	4	6	8	3	4	4	4	3	3	3	4	7	19	14	10	8	8		PCT001
LI2177709	23	F	Yes	Negative	2009	South Lima	S	S	ST10	87	ST10	2	3	3	7	5	3	2	4	6	8	3	4	4	4	3	3	3	4	7	19	14	10	8	8		PCT001
LI2184609	20	M	Yes	Negative	2009	South Lima	S	S	ST10	87	ST10	2	3	3	7	5	3	2	4	6	8	3	4	4	4	3	3	3	4	7	19	14	10	8	8		PCT001
LI2184709	21	F	Yes	Negative	2009	South Lima	S	S	ST10	87	ST10	2	3	3	7	5	3	2	4	6	8	3	4	4	4	3	3	3	4	7	19	14	10	8	8		PCT001
LI2193309	29	M	Yes	Negative	2009	South Lima	S	S	ST10	87	ST10	2	3	3	7	5	3	2	4	6	8	3	4	4	4	3	3	3	4	7	19	14	10	8	8		PCT001
LI2199709	35	F	No	Negative	2009	South Lima	S	S	ST10	87	ST10	2	3	3	7	5	3	2	4	6	8	3	4	4	4	3	3	3	4	7	19	14	10	8	8		PCT001
LI2202209	26	M	No	Negative	2009	South Lima	R	R	ST10	87	ST10	2	3	3	7	5	3	2	4	6	8	3	4	4	4	3	3	3	4	7	19	14	10	8	8		PCT001
LI2208709	35	M	Yes	Negative	2009	South Lima	S	S	ST10	87	ST10	2	3	3	7	5	3	2	4	6	8	3	4	4	4	3	3	3	4	7	19	14	10	8	8		PCT001
LI2208909	19	M	Yes	Negative	2009	South Lima	S	S	ST10	87	ST10	2	3	3	7	5	3	2	4	6	8	3	4	4	4	3	3	3	4	7	19	14	10	8	8		PCT001
LI2213209	22	M	Yes	Negative	2009	South Lima	S	S	ST10	87	ST10	2	3	3	7	5	3	2	4	6	8	3	4	4	4	3	3	3	4	7	19	14	10	8	8		PCT001
LI2216109	16	M	Yes	Negative	2009	South Lima	R	R	ST10	87	ST10	2	3	3	7	5	3	2	4	6	8	3	4	4	4	3	3	3	4	7	19	14	10	8	8		PCT001
LI2059909	24	M	No	Negative	2009	South Lima	R	R	ST10	87	ST10	2	3	3	7	5	3	2	4	6	8	3	4	4	4	3	3	3	4	7	19	14	10	8	8		PCT001
CA0424709	16	M	Yes	Negative	2009	Callao	S	S	ST10	15	ST10	2	3	3	7	5	3	4	4	6	8	3	4	4	4	3	3	3	4	7	14	13	2	8	8	done	PCT002
LI2139609	ND	M	No	Negative	2009	South Lima	S	S	ST10	15	ST10	2	3	3	7	5	3	4	4	6	8	3	4	4	4	3	3	3	4	7	14	13	2	8	8	done	PCT002
CA0344909	12	M	Yes	Negative	2009	Callao	ND	ND	ST10	15	ST10	2	3	3	7	5	3	4	4	6	8	3	4	4	4	3	3	3	4	7	14	13	2	8	8		PCT002
CA0435608	38	F	Yes	Negative	2008	Callao	S	S	ST10	15	ST10	2	3	3	7	5	3	4	4	6	8	3	4	4	4	3	3	3	4	7	14	13	2	8	8		PCT002
CA0593309	65	F	Yes	Negative	2009	Callao	S	S	ST10	15	ST10	2	3	3	7	5	3	4	4	6	8	3	4	4	4	3	3	3	4	7	14	13	2	8	8		PCT002
LI2057209	34	M	Yes	Negative	2009	South Lima	R	R	ST10	15	ST10	2	3	3	7	5	3	4	4	6	8	3	4	4	4	3	3	3	4	7	14	13	2	8	8		PCT002
LI2070509	ND	M	No	Negative	2009	South Lima	S	S	ST10	15	ST10	2	3	3	7	5	3	4	4	6	8	3	4	4	4	3	3	3	4	7	14	13	2	8	8		PCT002
LI2088409	29	F	Yes	Negative	2009	South Lima	S	S	ST10	15	ST10	2	3	3	7	5	3	4	4	6	8	3	4	4	4	3	3	3	4	7	14	13	2	8	8		PCT002
LI2101009	13	M	Yes	Negative	2009	South Lima	S	S	ST10	15	ST10	2	3	3	7	5	3	4	4	6	8	3	4	4	4	3	3	3	4	7	14	13	2	8	8		PCT002
LI2145709	21	F	Yes	Negative	2009	South Lima	S	S	ST10	15	ST10	2	3	3	7	5	3	4	4	6	8	3	4	4	4	3	3	3	4	7	14	13	2	8	8		PCT002
LI2150309	ND	M	Yes	Negative	2009	South Lima	S	S	ST10	15	ST10	2	3	3	7	5	3	4	4	6	8	3	4	4	4	3	3	3	4	7	14	13	2	8	8		PCT002
LI2151309	39	F	Yes	Negative	2009	South Lima	S	S	ST10	15	ST10	2	3	3	7	5	3	4	4	6	8	3	4	4	4	3	3	3	4	7	14	13	2	8	8		PCT002
LI2156909	35	M	Yes	Positive	2009	South Lima	S	S	ST10	15	ST10	2	3	3	7	5	3	4	4	6	8	3	4	4	4	3	3	3	4	7	14	13	2	8	8		PCT002
LI2165509	35	F	Yes	Negative	2009	South Lima	S	S	ST10	15	ST10	2	3	3	7	5	3	4	4	6	8	3	4	4	4	3	3	3	4	7	14	13	2	8	8		PCT002
LI2V00509	36	ND	Yes	Negative	2009	South Lima	S	S	ST10	15	ST10	2	3	3	7	5	3	4	4	6	8	3	4	4	4	3	3	3	4	7	14	13	2	8	8		PCT002
CA0078410	21	M	No	Negative	2010	Callao	R	R	ST10	10	ST10	2	3	3	7	5	3	4	4	6	8	3	4	4	4	3	3	3	4	7	3	11	9	8	8	done
LI2039709	27	M	No	Negative	2009	South Lima	S	S	ST10	10	ST10	2	3	3	7	5	3	4	4	6	8	3	4	4	4	3	3	3	4	7	3	11	9	8	8	done
CA0006509	18	F	Yes	Negative	2009	Callao	S	S	ST10	10	ST10	2	3	3	7	5	3	4	4	6	8	3	4	4	4	3	3	3	4	7	3	11	9	8	8
CA0164909	16	M	Yes	Negative	2009	Callao	S	S	ST10	10	ST10	2	3	3	7	5	3	4	4	6	8	3	4	4	4	3	3	3	4	7	3	11	9	8	8
CA0439708	25	F	No	Negative	2008	Callao	S	S	ST10	10	ST10	2	3	3	7	5	3	4	4	6	8	3	4	4	4	3	3	3	4	7	3	11	9	8	8
LI2033309	15	M	No	Negative	2009	South Lima	S	S	ST10	10	ST10	2	3	3	7	5	3	4	4	6	8	3	4	4	4	3	3	3	4	7	3	11	9	8	8
LI2044109	27	M	No	Negative	2009	South Lima	S	S	ST10	10	ST10	2	3	3	7	5	3	4	4	6	8	3	4	4	4	3	3	3	4	7	3	11	9	8	8
LI2115009	26	M	Yes	Positive	2009	South Lima	S	S	ST10	10	ST10	2	3	3	7	5	3	4	4	6	8	3	4	4	4	3	3	3	4	7	3	11	9	8	8
LI2159409	28	M	Yes	Negative	2009	South Lima	S	S	ST10	10	ST10	2	3	3	7	5	3	4	4	6	8	3	4	4	4	3	3	3	4	7	3	11	9	8	8
LI2116109	18	M	Yes	Negative	2009	South Lima	S	S	ST10	10	ST10	2	3	3	7	5	3	4	4	6	8	3	4	4	4	3	3	3	4	7	3	11	9	8	8
LI2024409	19	M	Yes	Negative	2009	South Lima	S	S	ST10	8	ST10	2	3	3	7	5	3	4	4	6	8	3	4	4	4	3	3	3	4	7	14	13	10	8	8	done
CA0111010	71	F	No	Negative	2010	Callao	S	S	ST10	8	ST10	2	3	3	7	5	3	4	4	6	8	3	4	4	4	3	3	3	4	7	14	13	10	8	8
LI2029309	16	F	Yes	Negative	2009	South Lima	S	S	ST10	8	ST10	2	3	3	7	5	3	4	4	6	8	3	4	4	4	3	3	3	4	7	14	13	10	8	8
LI2114909	36	M	Yes	Positive	2009	South Lima	S	S	ST10	8	ST10	2	3	3	7	5	3	4	4	6	8	3	4	4	4	3	3	3	4	7	14	13	10	8	8
LI2129809	83	M	Yes	Negative	2009	South Lima	S	S	ST10	8	ST10	2	3	3	7	5	3	4	4	6	8	3	4	4	4	3	3	3	4	7	14	13	10	8	8
LI2157109	68	F	Yes	Negative	2009	South Lima	S	S	ST10	8	ST10	2	3	3	7	5	3	4	4	6	8	3	4	4	4	3	3	3	4	7	14	13	10	8	8
LI2200809	32	M	Yes	Negative	2009	South Lima	S	S	ST10	8	ST10	2	3	3	7	5	3	4	4	6	8	3	4	4	4	3	3	3	4	7	14	13	10	8	8
LI2214009	44	M	No	Negative	2009	South Lima	S	S	ST10	8	ST10	2	3	3	7	5	3	4	4	6	8	3	4	4	4	3	3	3	4	7	14	13	10	8	8
LI2051709	ND	M	Yes	Negative	2009	South Lima	S	S	ST19	7	ST19	2	3	3	7	5	3	4	4	6	8	5	4	3	4	3	3	3	4	8	15	18	20	8	10	done
CA0461209	49	F	Yes	Negative	2009	Callao	S	S	ST19	7	ST19	2	3	3	7	5	3	4	4	6	8	5	4	3	4	3	3	3	4	8	15	18	20	8	10
LI2009909	ND	ND	ND	ND	2009	South Lima	ND	ND	ST19	7	ST19	2	3	3	7	5	3	4	4	6	8	5	4	3	4	3	3	3	4	8	15	18	20	8	10
LI2106309	19	M	No	Negative	2009	South Lima	S	S	ST19	7	ST19	2	3	3	7	5	3	4	4	6	8	5	4	3	4	3	3	3	4	8	15	18	20	8	10
LI2154009	53	F	Yes	Negative	2009	South Lima	S	S	ST19	7	ST19	2	3	3	7	5	3	4	4	6	8	5	4	3	4	3	3	3	4	8	15	18	20	8	10
LI2204909	21	M	Yes	Negative	2009	South Lima	S	S	ST19	7	ST19	2	3	3	7	5	3	4	4	6	8	5	4	3	4	3	3	3	4	8	15	18	20	8	10
LI2V05809	21	M	Yes	Negative	2009	South Lima	S	S	ST19	7	ST19	2	3	3	7	5	3	4	4	6	8	5	4	3	4	3	3	3	4	8	15	18	20	8	10
LI2148609	60	F	Yes	Negative	2009	South Lima	S	S	ST10	4	ST10	2	3	3	7	5	3	4	4	5	8	3	4	5	4	3	3	1	4	7	12	19	9	8	8	done
LI2040609	25	M	Yes	Negative	2009	South Lima	S	S	ST10	4	ST10	2	3	3	7	5	3	4	4	5	8	3	4	5	4	3	3	1	4	7	12	19	9	8	8
LI2145309	16	M	Yes	Negative	2009	South Lima	S	S	ST10	4	ST10	2	3	3	7	5	3	4	4	5	8	3	4	5	4	3	3	1	4	7	12	19	9	8	8
LI2190609	47	M	No	Negative	2009	South Lima	S	S	ST10	4	ST10	2	3	3	7	5	3	4	4	5	8	3	4	5	4	3	3	1	4	7	12	19	9	8	8
CA0079809	34	M	Yes	Positive	2009	Callao	S	S	ST10	3	ST10	2	3	3	7	5	3	2	4	6	8	3	4	4	4	3	3	3	4	7	17	14	10	8	8	done
CA0108209	19	F	No	Negative	2009	Callao	S	S	ST10	3	ST10	2	3	3	7	5	3	2	4	6	8	3	4	4	4	3	3	3	4	7	17	14	10	8	8
CA0186909	36	M	ND	Negative	2009	Callao	S	S	ST10	3	ST10	2	3	3	7	5	3	2	4	6	8	3	4	4	4	3	3	3	4	7	17	14	10	8	8
CA0192609	20	F	Yes	Negative	2009	Callao	R	R	ST22	3	ST22	2	3	4	7	5	3	4	4	2	8	3	4	4	4	3	3	3	4	7	15	14	10	5	8	done
CA0137810	26	F	No	Negative	2010	Callao	R	R	ST22	3	ST22	2	3	4	7	5	3	4	4	2	8	3	4	4	4	3	3	3	4	7	15	14	10	5	8
LI2026309	24	M	Yes	Negative	2009	South Lima	R	R	ST22	3	ST22	2	3	4	7	5	3	4	4	2	8	3	4	4	4	3	3	3	4	7	15	14	10	5	8
CA0253409	44	M	Yes	Negative	2009	Callao	S	S	ST10	2	ST10	2	3	3	7	5	3	2	4	6	8	3	4	4	4	3	3	4	4	7	19	14	10	8	8
LI2039509	24	M	Yes	Negative	2009	South Lima	S	S	ST10	2	ST10	2	3	3	7	5	3	2	4	6	8	3	4	4	4	3	3	4	4	7	19	14	10	8	8
LI2003909	20	M	No	Negative	2009	South Lima	S	S	ST10	2	ST10	2	3	3	7	5	3	2	4	6	8	3	4	4	4	3	3	3	4	7	27	14	10	8	8
LI2109309	20	M	Yes	Negative	2009	South Lima	S	S	ST10	2	ST10	2	3	3	7	5	3	2	4	6	8	3	4	4	4	3	3	3	4	7	27	14	10	8	8
CA0608109	28	M	Yes	Negative	2009	Callao	S	S	ST10	2	ST10	2	3	3	7	5	3	2	4	6	8	3	4	4	4	3	3	3	4	7	20	14	10	8	8
LI2162309	16	F	Yes	Negative	2009	South Lima	R	S	ST10	2	ST10	2	3	3	7	5	3	2	4	6	8	3	4	4	4	3	3	3	4	7	20	14	10	8	8
LI2168109	33	F	Yes	Negative	2009	South Lima	S	S	ST10	2	ST10	2	3	3	7	5	3	4	4	6	8	3	4	4	4	3	3	3	4	7	14	13	2	5	8
LI2168709	40	M	No	Negative	2009	South Lima	S	S	ST10	2	ST10	2	3	3	7	5	3	4	4	6	8	3	4	4	4	3	3	3	4	7	14	13	2	5	8
CA0148510	41	M	No	Negative	2010	Callao	S	S	ST10	2	ST10	2	3	3	7	5	3	4	4	6	8	3	4	4	4	3	3	3	4	7	13	13	2	8	8	done
CA0484608	43	M	No	Positive	2008	Callao	S	S	ST10	2	ST10	2	3	3	7	5	3	4	4	6	8	3	4	4	4	3	3	3	4	7	13	13	2	8	8
LI2090709	22	M	Yes	Negative	2009	South Lima	S	S	ST10	2	ST10	2	3	3	7	6	3	4	4	6	8	3	4	4	4	3	3	2	4	7	11	16	10	8	8
LI2206809	68	M	Yes	Negative	2009	South Lima	S	S	ST10	2	ST10	2	3	3	7	6	3	4	4	6	8	3	4	4	4	3	3	2	4	7	11	16	10	8	8
LI2189809	24	F	Yes	Negative	2009	South Lima	S	S	ST10	2	ST10	2	3	3	7	5	3	4	4	6	8	3	2	4	4	3	3	3	4	7	14	13	10	8	8
LI2198409	46	M	Yes	Positive	2009	South Lima	S	S	ST10	2	ST10	2	3	3	7	5	3	4	4	6	8	3	2	4	4	3	3	3	4	7	14	13	10	8	8
LI2210909	21	M	Yes	Negative	2009	South Lima	S	S	ST22	2	ST22	2	3	3	7	5	3	4	4	3	8	3	4	4	4	3	3	3	4	7	11	14	9	5	8
LI2211009	42	M	Yes	Negative	2009	South Lima	S	S	ST22	2	ST22	2	3	3	7	5	3	4	4	3	8	3	4	4	4	3	3	3	4	7	11	14	9	5	8
CA0630809	16	F	Yes	Negative	2009	Callao	S	S	ST10	2	ST10	2	3	3	7	5	3	2	4	6	8	3	4	6	4	3	3	3	4	7	19	14	10	8	9	done
CA0249609	22	F	No	Negative	2009	Callao	R	S	ST10	2	ST10	2	3	3	7	5	3	2	4	6	8	3	4	6	4	3	3	3	4	7	19	14	10	8	9
CA0732809	37	F	Yes	Negative	2009	Callao	S	S	ST10	2	ST10	2	2	3	7	5	3	4	4	6	8	3	5	4	4	3	3	1	4	7	12	14	10	8	8
CA0733609	31	F	Yes	Negative	2009	Callao	ND	ND	ST10	2	ST10	2	2	3	7	5	3	4	4	6	8	3	5	4	4	3	3	1	4	7	12	14	10	8	8
CA0060909	46	F	Yes	Negative	2009	Callao	S	S	ST3	2	ST3	2	1	3	7	5	3	4	4	7	8	5	4	3	4	3	2	4	4	7	16	14	12	9	10
CA0536509	23	M	Yes	Negative	2009	Callao	S	S	ST3	2	ST3	2	1	3	7	5	3	4	4	7	8	5	4	3	4	3	2	4	4	7	16	14	12	9	10
LI2084509	24	F	Yes	Negative	2009	South Lima	S	S	ST10	1	ST10	2	3	3	7	5	3	2	4	6	8	3	4	4	4	3	3	3	4	7	28	16	10	8	8
LI2204309	15	M	Yes	Negative	2009	South Lima	S	S	ST10	1	ST10	2	3	3	7	5	3	2	4	6	8	3	4	4	4	3	3	3	4	7	19	15	10	8	8
LI2055309	18	M	Yes	Negative	2009	South Lima	R	S	ST10	1	ST10	2	3	3	7	5	3	2	4	6	8	3	4	4	4	3	3	3	4	7	16	12	10	8	8
LI2145909	68	M	Yes	Negative	2009	South Lima	S	S	ST10	1	ST10	2	3	3	7	5	3	2	4	6	8	3	4	4	4	3	3	3	4	7	11	14	10	8	8
LI2129109	21	M	Yes	Negative	2009	South Lima	S	S	ST10	1	ST10	2	3	3	7	5	3	2	4	6	8	3	4	4	4	3	3	3	4	5	18	14	10	8	8
LI2059709	38	F	No	Negative	2009	South Lima	S	S	ST10	1	ST10	2	3	3	7	5	3	4	4	6	8	3	4	4	4	3	3	3	4	7	14	13	2	8	9	done
LI2075709	23	F	No	Negative	2009	South Lima	S	S	ST10	1	ST10	2	3	3	7	5	3	4	4	6	8	3	4	4	4	3	3	3	4	7	3	11	9	4	8	done
CA0010709	41	F	No	Negative	2009	Callao	S	S	ST10	1	ST10	2	3	3	7	5	3	4	4	6	8	3	4	4	4	3	3	3	6	7	3	11	9	8	8
LI2160709	32	M	Yes	Positive	2009	South Lima	S	S	ST10	1	ST10	2	3	3	7	5	3	4	4	6	8	3	4	4	4	3	3	3	4	7	5	13	8	8	8
CA0092109	41	M	Yes	Negative	2009	Callao	S	S	ST10	1	ST10	2	3	3	7	5	3	4	4	6	8	3	4	4	4	3	3	3	4	7	3	9	9	8	8
LI2152109	27	F	Yes	Negative	2009	South Lima	S	S	ST10	1	ST10	2	3	3	7	5	3	4	4	6	8	3	4	4	4	3	3	3	4	7	3	12	9	8	8
CA0357209	74	F	No	Negative	2009	Callao	R	R	ST10	1	ST10	2	3	3	7	5	3	4	4	6	8	3	4	4	4	3	3	3	4	7	3	11	8	8	8
CA0121709	27	M	Yes	Negative	2009	Callao	S	S	ST10	1	ST10	2	3	3	7	5	3	4	4	6	8	3	4	4	4	3	3	3	4	7	14	15	10	8	8
CA0225809	27	M	No	Negative	2009	Callao	R	R	ST22	1	ST22	2	3	4	7	5	3	4	4	2	8	3	4	4	4	3	3	3	4	7	15	12	10	5	8
LI2056809	36	M	Yes	Negative	2009	South Lima	R	S	ST22	1	ST22	2	3	4	7	5	3	4	4	2	8	3	4	4	4	3	3	3	4	7	14	14	10	5	8
CA0496208	26	M	Yes	Negative	2009	Callao	S	S	ST10	1	ST10	2	3	3	7	6	3	4	4	6	8	3	4	4	4	3	3	2	4	7	0	16	10	8	8
LI2197809	28	F	Yes	Negative	2009	South Lima	S	S	ST10	1	ST10	2	3	3	7	5	3	4	4	5	8	3	4	4	4	3	3	3	4	7	3	11	9	8	8	done
LI2043009	40	M	No	Negative	2009	South Lima	S	S	ST10	1	ST10	2	3	3	7	5	3	4	4	5	8	3	4	4	4	3	3	3	4	7	3	11	8	8	6
LI2136809	35	M	No	Negative	2009	South Lima	S	S	ST10	1	ST10	2	3	3	6	5	3	4	4	6	8	3	4	4	4	3	3	3	4	7	14	13	5	8	8
CA0221909	ND	F	Yes	Negative	2009	Callao	R	R	ST10	1	ST10	2	3	3	6	5	3	4	4	6	8	3	4	4	4	3	3	3	4	11	14	13	10	8	8
CA0901209	23	M	Yes	Negative	2009	Callao	S	S	ST10	1	ST10	2	2	3	7	5	3	4	4	6	8	3	4	4	4	3	3	1	4	7	11	12	10	8	8	done
CA1015609	ND	M	No	Negative	2009	Callao	S	S	ST10	1	ST10	2	2	3	7	5	3	4	4	6	8	3	4	4	4	3	3	1	4	7	12	14	9	8	8
LI2073909	21	M	No	Negative	2009	South Lima	R	R	ST10	1	ST10	2	3	3	8	5	3	2	4	6	8	3	4	4	4	3	3	3	4	7	19	14	10	8	8
LI2135909	40	F	Yes	Negative	2009	South Lima	S	S	ST10	1	ST10	2	3	3	7	6	3	4	4	5	8	3	4	4	4	3	3	2	4	7	11	16	10	8	8
CA0308109	24	M	Yes	Negative	2009	Callao	S	S	ST3	1	ST3	2	3	3	7	5	3	4	4	7	8	5	4	3	4	3	2	4	4	7	14	14	12	9	10
CA0445308	25	F	Yes	Negative	2008	Callao	R	R	ST10	1	ST10	2	3	3	7	5	3	4	4	6	8	3	4	4	4	5	3	3	4	7	19	13	10	8	8
LI2122409	14	M	Yes	Negative	2009	South Lima	S	S	ST10	1	ST10	2	3	3	7	5	3	4	4	6	8	3	4	4	4	0	3	3	4	7	14	13	2	8	8
CA0514509	49	M	No	Negative	2009	Callao	S	S	ST10	1	ST10	2	3	3	7	5	3	4	4	6	7	3	4	4	4	3	3	3	4	7	14	14	10	8	6
CA0717309	25	F	Yes	Negative	2009	Callao	S	S	ST22	1	ST22	2	3	3	7	5	3	4	4	4	8	3	3	4	4	3	3	3	4	7	14	10	10	5	8
LI2046809	ND	F	Yes	Negative	2009	South Lima	S	S	ST10	1	ST10	2	3	3	7	5	3	4	1	6	8	3	4	4	4	3	3	3	4	7	14	13	2	8	8
CA0412608	ND	F	No	Negative	2008	Callao	R	R	ST10	1	ST10	2	3	3	6	5	3	4	4	6	8	3	4	4	2	3	3	3	4	12	14	13	10	8	8
CA0644109	55	F	Yes	Negative	2009	Callao	S	S	ST19	1	ST19	2	3	3	6	5	3	4	4	6	5	3	4	3	4	3	4	3	4	7	11	14	10	8	10
LI2120409	17	F	Yes	Negative	2009	South Lima	S	S	ST10	1	ST10	2	3	3	6	5	3	4	4	3	8	3	4	5	4	3	3	3	4	7	4	11	8	10	8
CA0072509	26	M	No	Negative	2009	Callao	R	R	ST10	1	ST10	2	3	3	6	4	3	4	4	6	8	3	4	4	4	3	3	3	4	11	14	13	10	8	8
LI2159009	24	F	Yes	Negative	2009	South Lima	S	S	ST25	1	ST25	2	3	2	7	5	3	4	3	7	8	3	4	3	4	3	3	2	4	7	15	10	11	11	10
CA0544709	41	F	Yes	Negative	2009	Callao	S	S	ST10	1	ST10	2	2	3	7	5	3	4	4	6	8	3	4	4	4	4	3	1	4	7	12	14	10	8	8
LI2073209	16	M	Yes	Negative	2009	South Lima	S	S	ST10	1	ST10	2	2	3	7	5	3	2	4	6	8	3	4	4	4	3	3	3	4	7	19	14	10	8	8
LI2146009	14	F	Yes	Negative	2009	South Lima	S	S	ST10	1	ST10	2	2	3	6	5	3	4	4	5	8	3	4	4	4	3	3	1	4	7	12	14	6	8	8
CA0288409	58	M	No	Negative	2009	Callao	ND	ND	ST10	1	ST10	2	1	3	7	5	3	2	4	6	8	3	4	4	4	3	3	3	4	7	19	14	10	8	8
ND, no data
