# Supplementary material for: Genetic Diversity and Transmission Characteristics of Beijing Family Strains of Mycobacterium tuberculosis in Peru
Source: PLoS One. 2012 Nov 21;7(11):e49651. doi: 10.1371/journal.pone.0049651 (PMC3504116; doi:10.1371/journal.pone.0049651)
Supplement: Table S2 — Description of the additional 70 M. tuberculosis Beijing family strains in Lima, Peru. (XLS) [file pone.0049651.s003.xls]

## Sheet: Table S2
Table S2. Description of the additional 70 M. tuberculosis Beijing family strains in Lima, Peru
Isolation ID	Patient information		HIV status	Year of isolation	Drug resistance		Place of isolation	SNP sequence type	Supply's 15 loci VNTR															Beijing type optimized 9 loci									Original source of isolates	Cluste ID
	Age	Sex			INH	RFP			miru_04	miru_10	miru_16	miru_26	miru_31	miru_40	etr_a	etr_c	qub11b	4052	4156	mtub04	1955	mtub30	mtub39	2074	2372	3155	qub3336	qub3232	3820	4120	qub11a	q18
10NW	20	M	ND	2006	ND	ND	North Lima	ST10	2	3	3	7	5	3	4	4	6	8	3	2	4	4	3	3	3	4	7	13	11	9	8	8	ref [30]
17NW	26	F	ND	2006	ND	ND	North Lima	ST10	2	3	3	7	5	3	2	4	6	8	3	4	4	4	3	3	3	4	7	25	14	10	8	8	ref [30]
22M	22	F	ND	2005	ND	ND	North Lima	ST10	2	3	3	7	5	3	2	4	6	8	3	4	4	4	3	3	3	4	7	19	14	10	8	8	ref [30]	PCT001
23NW	21	M	ND	2006	S	S	North Lima	ST10	2	2	3	7	5	3	2	4	6	8	3	4	4	4	4	3	3	4	7	19	14	10	8	8	ref [30]
26C	32	M	ND	2005	S	S	North Lima	ST10	2	3	3	7	5	3	4	4	6	8	3	4	4	4	3	3	3	4	7	14	13	2	8	8	ref [30]	PCT002
30C	30	M	ND	2005	S	S	North Lima	ST10	2	3	3	7	5	3	4	4	6	8	3	4	4	4	3	3	3	4	7	14	13	2	8	8	ref [30]	PCT002
32NW	25	M	ND	2006	S	S	North Lima	ST10	2	3	3	7	5	3	4	4	6	8	3	4	4	4	3	3	3	4	7	14	13	2	8	8	ref [30]	PCT002
34NW	23	M	ND	2006	S	S	North Lima	ST10	2	3	3	7	6	3	4	4	6	8	3	4	4	4	3	3	2	4	7	11	16	10	8	8	ref [30]
39A	38	F	ND	2004	R	R	North Lima	ST22	2	3	4	7	5	3	4	4	2	8	3	4	4	4	3	3	3	4	7	15	14	10	5	8	ref [30]
42NW	25	F	ND	2006	ND	ND	North Lima	ST10	2	3	3	7	5	3	4	4	6	8	3	2	4	4	3	2	3	4	7	13	11	9	8	8	ref [30]
46NW	32	F	ND	2006	ND	ND	North Lima	ST10	2	3	3	7	5	3	2	4	6	8	3	4	4	4	3	3	3	4	7	19	14	9	8	8	ref [30]
49NW	18	M	ND	2006	S	S	North Lima	ST19	2	3	3	7	5	3	4	4	5	7	5	4	3	4	3	3	3	4	7	13	12	11	8	10	ref [30]
4C	20	M	ND	2005	S	S	North Lima	ST19	2	3	3	7	5	3	4	4	5	7	5	4	3	4	3	3	3	4	7	13	12	11	8	10	ref [30]
64A	20	F	ND	2004	R	R	North Lima	ST22	2	3	4	7	5	3	4	4	2	8	3	4	4	4	3	3	3	4	7	15	14	10	5	8	ref [30]
67A	ND	M	ND	2004	S	R	North Lima	ST10	2	3	3	6	5	3	4	4	5	9	3	4	7	4	3	3	3	4	7	21	8	8	8	8	ref [30]
69C	30	F	ND	2004	R	R	North Lima	ST10	2	3	3	7	5	3	2	4	6	8	3	4	4	4	3	2	3	4	7	19	12	10	8	8	ref [30]
75A	ND	F	ND	2004	R	R	North Lima	ST10	2	3	3	6	5	3	4	4	6	8	3	4	4	4	3	3	3	4	11	14	13	10	8	8	ref [30]
75NW	21	M	ND	2005	ND	ND	North Lima	ST22	2	3	4	7	5	3	4	4	2	8	3	4	4	4	3	3	3	4	7	15	14	10	5	8	ref [30]
76A	23	M	ND	2004	S	R	North Lima	ST19	2	3	2	7	5	4	4	4	7	7	5	5	3	3	3	3	3	4	7	15	14	12	8	10	ref [30]
76NW	17	M	ND	2005	ND	ND	North Lima	ST10	2	3	3	7	5	3	2	4	0'	8	3	4	4	4	3	3	3	4	7	19	14	9	8	8	ref [30]
77NW	39	F	ND	2005	ND	ND	North Lima	ST10	2	3	3	6	5	3	4	4	6	8	3	4	4	4	3	3	3	4	7	14	13	10	8	8	ref [30]
81NW	67	F	ND	2005	ND	ND	North Lima	ST10	2	3	3	7	5	3	2	4	6	8	3	4	4	4	3	3	3	4	7	19	14	10	8	8	ref [30]	PCT001
82NW	30	M	ND	2005	ND	ND	North Lima	ST10	2	3	3	7	5	3	2	4	5	8	3	4	4	4	3	3	3	4	7	19	14	10	8	8	ref [30]
83A	20	F	ND	2004	R	R	North Lima	ST22	2	3	4	7	5	3	4	4	2	8	3	4	4	4	3	3	3	4	7	15	14	10	5	8	ref [30]
89A	24	M	ND	2004	S	R	North Lima	ST10	2	3	3	7	5	3	2	4	6	8	3	4	4	4	3	3	3	4	7	19	14	10	8	8	ref [30]	PCT001
98NW	26	M	ND	2005	ND	ND	North Lima	ST10	2	3	3	7	5	3	2	4	6	8	3	4	4	4	3	3	3	4	7	19	14	10	8	8	ref [30]	PCT001
LE9503	29	F	Negative	2003	S	R	East Lima	ST10	2	3	3	7	5	3	4	4	6	8	3	4	4	4	3	3	3	4	7	3	11	9	8	8	This study
LE9533	23	M	Negative	2004	S	S	East Lima	ST10	2	3	3	7	5	3	2	4	5	8	3	4	4	4	3	3	3	4	7	19	14	10	8	8	This study
LE9603	38	M	Negative	2004	S	S	East Lima	ST10	2	3	3	7	5	3	4	4	6	8	3	4	4	4	3	3	3	4	7	14	13	2	8	8	This study	PCT002
LN1014	34	M	Negative	2003	ND	ND	North Lima	ST10	2	3	3	7	5	3	4	4	6	8	3	4	1	4	1	3	3	4	7	1	9	4	8	8	This study
LN4088	48	M	Negative	2003	S	S	North Lima	ST10	2	3	3	7	6	3	4	4	6	8	3	4	4	4	3	3	2	4	7	11	16	10	8	8	This study
LN6055	43	F	Negative	2003	S	S	North Lima	ST10	4	3	3	6	5	3	4	4	6	8	3	4	4	4	3	3	3	4	7	3	11	9	8	8	This study
LN7500	19	M	Negative	2003	S	S	North Lima	ST10	2	3	3	7	5	3	4	4	6	8	3	4	4	4	3	3	3	4	7	3	11	9	8	8	This study
LN7505	48	F	Negative	2003	R	R	North Lima	ST10	2	3	3	7	5	3	4	4	6	8	3	4	4	4	3	3	3	4	7	3	11	9	8	8	This study
LN7550	19	M	Negative	2003	S	S	North Lima	ST10	2	3	3	7	5	3	4	4	6	8	3	4	4	4	3	3	3	4	7	13	13	2	8	8	This study
LN8115	37	F	Negative	2003	S	S	North Lima	ST19	2	3	3	7	5	3	4	4	7	9	5	4	3	4	4	3	3	4	7	15	12	5	8	11	This study
LN8189	23	F	Negative	2004	R	R	North Lima	ST10	2	3	3	7	5	3	2	4	6	8	3	4	4	4	3	3	3	4	7	19	14	10	8	8	This study	PCT001
MDRDM115	26	M	Positive	2001	S	S	Central Lima	ST10	2	3	3	7	5	3	2	4	6	8	3	4	4	4	3	3	3	4	7	19	14	10	8	8	This study	PCT001
MDRDM142	30	F	Positive	2001	S	S	Central Lima	ST3	2	1	3	7	5	3	4	4	7	7	5	4	3	4	3	2	4	4	7	14	14	12	9	10	This study
MDRDM44	47	M	Positive	1999	S	R	Central Lima	ST26	2	3	3	7	5	1	4	4	6	8	4	3	3	4	3	3	3	2	12	7	10	11	8	11	This study
MDRDM69	32	M	Positive	2000	R	S	Central Lima	ST22	2	3	4	7	5	3	4	4	2	8	3	4	4	4	3	3	3	4	7	14	14	10	5	8	This study
MDRMA10	ND	F	Negative	1999	S	S	South Lima	ST26	2	3	3	7	5	1	4	4	6	7	4	3	3	4	3	3	3	2	10	7	10	11	8	12	This study
MDRMA108	23	M	Negative	1999	S	S	South Lima	ST10	2	3	3	7	5	3	4	4	3	8	3	4	7	4	3	3	3	4	7	4	11	8	8	8	This study
MDRMA109	ND	M	Negative	1999	S	R	South Lima	ST10	2	3	3	7	5	3	4	4	6	8	3	4	4	4	3	3	3	4	7	14	13	2	8	8	This study	PCT002
MDRMA115	ND	M	Negative	1999	ND	ND	South Lima	ST10	2	3	3	7	5	3	4	4	6	8	3	4	4	4	3	3	3	4	7	14	13	2	8	8	This study	PCT002
MDRMA138	66	F	Negative	1999	S	S	South Lima	ST10	2	3	3	7	5	3	4	4	6	8	3	4	4	4	3	3	3	4	7	14	13	2	8	8	This study	PCT002
MDRMA185	ND	M	Negative	2000	S	S	South Lima	ST10	2	3	3	7	5	3	4	4	6	8	3	4	4	4	3	3	3	4	7	14	13	2	9	8	This study
MDRMA195	ND	M	Negative	2000	S	S	South Lima	ST10	2	3	3	7	5	3	2	4	6	8	3	4	4	4	3	3	3	4	7	19	14	10	8	8	This study	PCT001
MDRMA219	ND	M	Negative	2000	S	S	South Lima	ST10	2	3	3	7	5	3	2	4	6	8	3	4	4	4	3	3	3	4	7	19	12	10	0'	8	This study
MDRMA240	23	M	Negative	2000	S	S	South Lima	ST10	2	3	3	7	5	3	4	4	5	8	3	4	5	4	3	3	1	4	7	12	19	9	8	8	This study
MDRMA266	ND	M	Negative	2000	R	S	South Lima	ST10	2	3	3	7	5	3	2	4	6	8	3	4	4	4	3	3	3	4	7	19	14	10	8	8	This study	PCT001
MDRMA27	ND	M	Negative	1999	S	S	South Lima	ST22	2	3	3	4	5	3	4	4	4	8	3	3	4	4	3	3	3	4	7	14	14	10	5	8	This study
MDRMA299	ND	M	Negative	2001	S	S	South Lima	ST10	2	3	3	7	5	3	4	4	6	8	3	4	4	4	3	3	3	4	7	14	13	2	8	8	This study	PCT002
MDRMA3	ND	M	Negative	1999	R	S	South Lima	ST10	2	3	3	7	5	3	2	4	6	8	3	4	4	4	3	3	3	4	7	19	14	10	8	8	This study	PCT001
MDRMA318	ND	F	Negative	2001	R	S	South Lima	ST10	2	3	3	7	5	3	2	4	6	8	3	4	4	4	3	3	3	4	7	19	14	10	8	8	This study	PCT001
MDRMA320	ND	M	Negative	2001	R	S	South Lima	ST10	2	3	3	7	5	3	2	4	6	8	3	3	4	4	3	3	3	4	7	3	11	9	8	8	This study
MDRMA325	ND	M	Negative	2001	S	S	South Lima	ST10	2	3	3	7	5	3	4	4	6	8	3	4	4	4	3	3	3	4	7	14	11	9	8	8	This study
MDRMA328	ND	F	Negative	2001	S	S	South Lima	ST10	2	3	3	7	5	3	2	4	6	8	3	4	4	4	3	3	3	4	7	19	14	10	8	8	This study	PCT001
MDRMA351	ND	M	Negative	2001	S	S	South Lima	ST26	2	3	3	7	5	1	3	4	2	9	4	5	3	4	3	3	3	2	8	7	5	8	8	10	This study
MDRMA380	34	M	Negative	2001	R	R	South Lima	ST10	2	3	3	7	5	3	2	4	6	8	3	4	4	4	3	3	3	4	7	19	14	10	8	8	This study	PCT001
MDRMA4	17	M	Negative	1999	S	S	South Lima	ST26	2	3	3	7	5	1	4	4	6	7	4	3	3	4	3	3	3	2	10	7	10	11	8	12	This study
MDRMA40	ND	F	Negative	1999	S	S	South Lima	ST10	2	3	3	7	5	3	4	4	6	8	3	4	4	4	3	3	3	4	7	14	13	2	8	8	This study	PCT002
MDRMA58	ND	F	Negative	1999	S	S	South Lima	ST10	2	3	3	7	5	3	4	4	6	8	3	4	4	4	3	3	3	4	7	14	13	2	8	8	This study	PCT002
MDRMA74	ND	F	Negative	1999	S	S	South Lima	ST19	2	3	4	7	5	3	4	4	7	2	5	3	3	4	3	4	3	5	7	9	12	11	8	10	This study
MDRMA90	ND	M	Negative	1999	R	R	South Lima	ST10	2	3	3	7	5	3	4	4	6	8	3	4	4	4	3	3	3	4	7	14	13	2	8	8	This study	PCT002
TBDM554	29	M	Positive	2003	S	S	Central Lima	ST10	2	3	2	7	3	3	2	4	6	8	3	4	4	4	3	3	3	4	7	19	14	10	8	8	This study
TBDM602	26	M	Positive	2004	S	S	Central Lima	ST10	2	3	2	7	3	3	2	4	6	8	3	4	4	4	3	3	3	4	7	19	14	10	8	8	This study
TBDM608	36	M	Positive	2004	S	S	Central Lima	ST10	2	3	3	7	5	3	4	4	6	8	3	4	4	4	3	3	3	4	7	14	13	2	8	8	This study	PCT002
TBDM618	38	F	Positive	2004	S	S	Central Lima	ST10	2	3	3	7	5	3	4	4	6	8	3	4	4	4	3	3	3	4	7	14	13	2	8	8	This study	PCT002
TBDM95	44	M	Positive	2002	R	R	Central Lima	ST22	2	3	4	7	5	3	4	4	2	8	3	4	4	4	3	2	3	4	7	15	14	10	5	8	This study
ND, no data
