# Supplementary material for: Genetic Diversity and Transmission Characteristics of Beijing Family Strains of Mycobacterium tuberculosis in Peru
Source: PLoS One. 2012 Nov 21;7(11):e49651. doi: 10.1371/journal.pone.0049651 (PMC3504116; doi:10.1371/journal.pone.0049651)
Supplement: Table S3 — Locus designations and PCR primer sequences of the VNTR locus. (XLS) [file pone.0049651.s004.xls]

## Sheet: Table S3
Table S3. Locus designations and PCR primer sequences of the VNTR locus
Gene Mapper set	PCR			Copy no. in H37Rv
		Locus	Alias		Primer pairs (5'-3') (Labeling)
Set A	Multiplex	1955	Mtub21	1	AGACGTCAGATCCCAGTT (NED)
				(57x1+34)	ACCCGACAACAAGCCCA
		424	Mtub04	2	CTTGGCCGGCATCAAGCGCATTATT
				(51x2+30)	GGCAGCAGAGCCCGGGATTCTTC (VIC)
	Multiplex	4156	QUB-4156	3	CGTCCGAGCGACATCAC (PET)
				(59x2+51)	AGGATCGAGCGGTCCAG
		3232	QUB-3232	4	CCCCAGCCTTACGACTGA (FAM)
				(56x3+48)	GTCGGGCTTGGTGAAGG
Set B	Multiplex	2074	JATA2074	4	TGTGTCACCTGACGATTTCAAGG (PET)
				(56x3+34)	TGGCCGGCAAATAATGGATGC
		2372	JATA2372	2	AGGTGAGGATCGGGTTGG (NED)
				(57x2+12)	ACCACGCTTCAAGAACCAG
		3155	QUB-15	4	GCCAGCCGTAACCCGACCAG (FAM)
			JATA 3155	(54X3+49)	GGGCCGGAAATTCGCAGTGG
	Single	3820	VNTR 3820	3	ACCTTCATCCTTGGCGAC (VIC)
				(57x3+26)	TGCGCGGTGAATGAGACG
Set C	Multiplex	960	MIRU 10	3	GTTCTTGACCAACTGCAGTCGTCC
					GCCACCTTGGTGATCAGCTACCT (NED)
		2996	MIRU 26	3	TAGGTCTACCGTCGAAATCTGTGAC
					CATAGGCGACCAGGCGAATAG (PET)
		3192	MIRU 31	3	ACTGATTGGCTTCATACGGCTTTA
					GTGCCGACGTGGTCTTGAT (VIC)
	Single	3336	QUB-3336	8*	CCACCGCGATCCAGGAAT (FAM)
					CGGGATTCACCACGATCTC
Set D	Multiplex	2163a	QUB-11A	2	CGTGATGTTGATCGGGATGT (FAM)
				(62x2+8)	ACCCTGGAGTCTGGCATC
		4120	VNTR 4120	2	GTTCACCGGAGCCAACC (NED)
				(57x2+23)	GAGGTGGTTTCGTGGTCG
	Multiplex	4052	QUB-26	5	GAGGTATCAACGGGCTTGT (PET)
				(111x5+0)	GAGCCAAATCAGGTCCGG
		2163b	QUB-11B	5	CCGATGTAGCCCGTGAAGA (VIC)
				(69x5+10)	AGGGTCTGATTGGCTACTCA
Set E	Multiplex	580	MIRU 4	3'	GCGCGAGAGCCCGAACTGC (FAM)
			ETR D		GCGCAGCAGAAACGTCAGC
		1644	MIRU 16	2	TCGGTGATCGGGTCCAGTCCAAGTA
					CCCGTCGTGCAGCCCTGGTAC (PET)
		802	MIRU 40	1	GGGTTGCTGGATGACAACGTGT (NED)
					GGGTGATCTCGGCGAAATCAGATA
	Single	1982	QUB-18	5	ATCGTCAGCTGCGGAATAGT (VIC)
				(78x5+49)	AATACCGGGGATATCGGTTC
Set F	Multiplex	2165	ETR A	3	AAATCGGTCCCATCACCTTCTTAT (FAM)
					CGAAGCCTGGGGTGCCCGCGATTT
		577	ETR C	4	GTGAGTCGCTGCAGAACCTGCAG (NED)
					GGCGTCTTGACCTCCACGAGTG
	Multiplex	2401	Mtub30	2	CTTGAAGCCCCGGTCTCATCTGT (VIC)
				(58x1+53)	ACTTGAACCCCCACGCCCATTAGTA
		3690	Mtub39	5*	CGGTGGAGGCGATGAACGTCTTC (PET)
					TAGAGCGGCACGGGGGAAAGCTTAG
JATA2372 was re-designed in this study.
