# Supplementary material for: Genetic Diversity and Transmission Characteristics of Beijing Family Strains of Mycobacterium tuberculosis in Peru
Source: PLoS One. 2012 Nov 21;7(11):e49651. doi: 10.1371/journal.pone.0049651 (PMC3504116; doi:10.1371/journal.pone.0049651)
Supplement: Table S4 — Allelic diversity of VNTR loci. (XLS) [file pone.0049651.s005.xls]

## Sheet: Table S4
Table S4 Allelic diversity of VNTR loci
Locus		Peru	Russia*	Japan*	China*
		All (n=198)	Median	Median	Median
15 MIRU VNTR	MIRU04	0	0	0.049	0.061
	MIRU 10	0.0969799	0.082	0.419	0.16
	MIRU 16	0.0590246	0.082	0.31	0.131
	MIRU26	0.0779002	0.52	0.314	0.56
	MIRU31	0.0494337	0.08	0.322	0.328
	MIRU 40	0	0.256	0.327	0.196
	ETR A	0.4975	0.079	0.165	0.217
	ETR C	0.020049	0.021	0.057	0.076
	QUB 11b	0.197939	0.208	0.772	0.669
	VNTR 4052	0.020049	0.708	0.741	0.518
	QUB 4156	0.114886	0.082	0.611	0.289
	Mtub 04	0.0496378	0	0/468	0.306
	VNTR 1955	0.178298	0.22	0.537	0.55
	Mtub 30	0.01005	0.042	0.379	0.09
	Mtub 39	0.0299969	0	0.215	0.146
Additional 9 loci	VNTR 2074	0.0397408		0.603	0.223
	VNTR 2372	0.187991		0.47	0.177
	VNTR 3155	0.01005		0.583	0.082
	QUB 3336	0.106622		0.487	0.214
	QUB 3232	0.710489	0.729	0.88	0.804
	QUB 3820	0.592491	0.542	0.817	0.821
	VNTR 4120	0.494592	0.37	0.902	0.092
	QUB 11a	0.152229		0.685	0.514
	QUB 18	0.160341	0.74	0.629	0.607
Others	QUB 1895			0.364	0.229
	ETR F			0.368	0.29
	MIRU39		0	0.16	0.141
	Mtub29		0.134	0.095	0.119
	MIRU23		0	0.158	0.03
	MIRU27		0	0.081	0.031
	MIRU20		0.12	0.063	0.038
	Mtub34		0	0.033	0.052
	QUB 23			0.025	0.016
	ETR B		0	0.032	0.014
	VNTR0569			0.011	0
	QUB1451			0.033	0.004
	MIRU02		0	0	0
	MIRU24		0	0	0
	ETR E		0
* The data from Russia, Japan, and China were from the reference [43].
